# Supplementary material for: Atlanta ariejansseni, a new species of shelled heteropod from the Southern Subtropical Convergence Zone (Gastropoda, Pterotracheoidea)
Source: Zookeys. 2016 Jul 11;(604):13–30. doi: 10.3897/zookeys.604.8976 (PMC4978017; doi:10.3897/zookeys.604.8976)
Supplement: XML Treatment for Atlanta ariejansseni [file zookeys.604.8976-treatment1.xml]

<!DOCTYPE tp:taxon-treatment
  PUBLIC "-//TaxonX//DTD Taxonomic Treatment Publishing DTD v0 20100105//EN" "tax-treatment-NSO.dtd">
<tp:taxon-treatment xmlns:tp="http://www.plazi.org/taxpub"><tp:treatment-meta><kwd-group><label>Taxon classification</label><kwd><named-content content-type="kingdom">Animalia</named-content></kwd><kwd><named-content content-type="order">Littorinimorpha</named-content></kwd><kwd><named-content content-type="family">Atlantidae</named-content></kwd></kwd-group><mixed-citation publication-type="journal"><person-group><name><surname>Wall-Palmer</surname><given-names>Deborah</given-names></name><name><surname>Burridge</surname><given-names>Alice K.</given-names></name><name><surname>Peijnenburg</surname><given-names>Katja T.C.A.</given-names></name></person-group><article-title><italic><tp:taxon-name><tp:taxon-name-part taxon-name-part-type="genus">Atlanta</tp:taxon-name-part> <tp:taxon-name-part taxon-name-part-type="species">ariejansseni</tp:taxon-name-part></tp:taxon-name></italic>, a new species of shelled heteropod from the Southern Subtropical Convergence Zone (<tp:taxon-name><tp:taxon-name-part taxon-name-part-type="class">Gastropoda</tp:taxon-name-part></tp:taxon-name>, <tp:taxon-name><tp:taxon-name-part taxon-name-part-type="superfamily">Pterotracheoidea</tp:taxon-name-part></tp:taxon-name>)</article-title><source>Zookeys</source><day>11</day><month>7</month><year>2016</year><volume>2016</volume><issue>604</issue><fpage>13</fpage><lpage>30</lpage><pub-id pub-id-type="doi">10.3897/zookeys.604.8976</pub-id></mixed-citation></tp:treatment-meta><tp:nomenclature><tp:taxon-name>
              <tp:taxon-name-part taxon-name-part-type="genus">Atlanta</tp:taxon-name-part>
              <tp:taxon-name-part taxon-name-part-type="species">ariejansseni</tp:taxon-name-part>
              <object-id xmlns:xlink="http://www.w3.org/1999/xlink" content-type="zoobank" xlink:type="simple">http://zoobank.org/7E9AEE5E-5F7F-480C-9673-89A3E9979FE9</object-id>
            </tp:taxon-name><tp:taxon-status xmlns:xlink="http://www.w3.org/1999/xlink" xlink:type="simple">sp. n.</tp:taxon-status><xref ref-type="fig" rid="F4">Figures 4</xref><xref ref-type="fig" rid="F5">, 5</xref><xref ref-type="fig" rid="F6">, 6</xref></tp:nomenclature><tp:treatment-sec sec-type="type locality" id="SECID0EU6AG"><title>Type locality.</title><p>AMT24 station 28, <named-content xmlns:xlink="http://www.w3.org/1999/xlink" content-type="dwc:verbatimCoordinates" xlink:type="simple"><named-content content-type="geo-json" specific-use="{&#34;type&#34;:&#34;Point&#34;,&#34;coordinates&#34;:[-33.860000,-41.480000]}" id="NCID0E46AG" xlink:type="simple">41.48°S, 33.86°W</named-content></named-content>. Specimen collected on the 27<sup>th</sup> October 2014 at 02:59–03:48 local time at a water depth of 0–228 m.</p></tp:treatment-sec><tp:treatment-sec sec-type="Holotype" id="SECID0EEABG"><title>Holotype.</title><p>Figure <xref ref-type="fig" rid="F5">5j–l</xref>. Housed at the Naturalis Biodiversity Center, Leiden, accession number <named-content xmlns:xlink="http://www.w3.org/1999/xlink" content-type="dwc:institutional_code" xlink:type="simple">RMNH</named-content>.5004155. For specimen dimensions, see Table <xref ref-type="table" rid="T4">4</xref>. Collected by Alice K Burridge.</p><table-wrap id="T4" position="float" orientation="portrait"><label>Table 4.</label><caption><p>Overview of type material.</p></caption><table id="TID0ENQBG" rules="all"><tbody><tr><th rowspan="2" colspan="1">Specimen</th><th rowspan="2" colspan="1">Description</th><th rowspan="2" colspan="1">Illustrated?</th><th rowspan="1" colspan="2">Locality</th><th rowspan="2" colspan="1">Institute registration number</th><th rowspan="2" colspan="1">Storage</th><th rowspan="1" colspan="2">Dimensions</th></tr><tr><th rowspan="1" colspan="1">Latitude</th><th rowspan="1" colspan="1">Longitude</th><th rowspan="1" colspan="1">Number of whorls</th><th rowspan="1" colspan="1">Diameter without keel (μm)</th></tr><tr><td rowspan="1" colspan="1">Aari_AMT24_28_01 (holotype)</td><td rowspan="1" colspan="1">Adult</td><td rowspan="1" colspan="1">5j–l</td><td rowspan="1" colspan="1">
              <named-content xmlns:xlink="http://www.w3.org/1999/xlink" content-type="dwc:verbatimLatitude" xlink:type="simple"><named-content content-type="geo-json" specific-use="{&#34;type&#34;:&#34;Point&#34;,&#34;coordinates&#34;:[-33.860000,-41.480000]}" id="NCID0ETCBG" xlink:type="simple">-41,48</named-content></named-content>
            </td><td rowspan="1" colspan="1">
              <named-content xmlns:xlink="http://www.w3.org/1999/xlink" content-type="dwc:verbatimLongitude" xlink:type="simple"><named-content content-type="geo-json" specific-use="{&#34;type&#34;:&#34;Point&#34;,&#34;coordinates&#34;:[-33.860000,-41.480000]}" id="NCID0EADBG" xlink:type="simple">-33,86</named-content></named-content>
            </td><td rowspan="1" colspan="1"><named-content xmlns:xlink="http://www.w3.org/1999/xlink" content-type="dwc:institutional_code" xlink:type="simple">RMNH</named-content>.5004155</td><td rowspan="1" colspan="1">Wet 96% ethanol</td><td rowspan="1" colspan="1">4½-4¾</td><td rowspan="1" colspan="1">2260</td></tr><tr><td rowspan="1" colspan="1">Aari_AMT20_33_01 (paratype)</td><td rowspan="1" colspan="1">Adult</td><td rowspan="1" colspan="1">Fig. <xref ref-type="fig" rid="F4">4a, c–d</xref></td><td rowspan="1" colspan="1">
              <named-content xmlns:xlink="http://www.w3.org/1999/xlink" content-type="dwc:verbatimLatitude" xlink:type="simple"><named-content content-type="geo-json" specific-use="{&#34;type&#34;:&#34;Point&#34;,&#34;coordinates&#34;:[-48.950000,-44.200000]}" id="NCID0EHEBG" xlink:type="simple">-44,20</named-content></named-content>
            </td><td rowspan="1" colspan="1">
              <named-content xmlns:xlink="http://www.w3.org/1999/xlink" content-type="dwc:verbatimLongitude" xlink:type="simple"><named-content content-type="geo-json" specific-use="{&#34;type&#34;:&#34;Point&#34;,&#34;coordinates&#34;:[-48.950000,-44.200000]}" id="NCID0EUEBG" xlink:type="simple">-48,95</named-content></named-content>
            </td><td rowspan="1" colspan="1"><named-content xmlns:xlink="http://www.w3.org/1999/xlink" content-type="dwc:institutional_code" xlink:type="simple">RMNH</named-content>.5004156</td><td rowspan="1" colspan="1">Dry, coated for SEM</td><td rowspan="1" colspan="1">4¼−4½</td><td rowspan="1" colspan="1">1478</td></tr><tr><td rowspan="1" colspan="1">Aari_AMT20_33_02 (paratype)</td><td rowspan="1" colspan="1">Adult</td><td rowspan="1" colspan="1">Fig. <xref ref-type="fig" rid="F4">4b, e–f</xref></td><td rowspan="1" colspan="1">
              <named-content xmlns:xlink="http://www.w3.org/1999/xlink" content-type="dwc:verbatimLatitude" xlink:type="simple"><named-content content-type="geo-json" specific-use="{&#34;type&#34;:&#34;Point&#34;,&#34;coordinates&#34;:[-48.950000,-44.200000]}" id="NCID0E2FBG" xlink:type="simple">-44,20</named-content></named-content>
            </td><td rowspan="1" colspan="1">
              <named-content xmlns:xlink="http://www.w3.org/1999/xlink" content-type="dwc:verbatimLongitude" xlink:type="simple"><named-content content-type="geo-json" specific-use="{&#34;type&#34;:&#34;Point&#34;,&#34;coordinates&#34;:[-48.950000,-44.200000]}" id="NCID0EIGBG" xlink:type="simple">-48,95</named-content></named-content>
            </td><td rowspan="1" colspan="1"><named-content xmlns:xlink="http://www.w3.org/1999/xlink" content-type="dwc:institutional_code" xlink:type="simple">RMNH</named-content>.5004157</td><td rowspan="1" colspan="1">Dry, coated for SEM</td><td rowspan="1" colspan="1">4½</td><td rowspan="1" colspan="1">2336</td></tr><tr><td rowspan="1" colspan="1">Aari_AMT20_74_01 (paratype)</td><td rowspan="1" colspan="1">Juvenile</td><td rowspan="1" colspan="1">Fig. <xref ref-type="fig" rid="F4">4i</xref></td><td rowspan="1" colspan="1">
              <named-content xmlns:xlink="http://www.w3.org/1999/xlink" content-type="dwc:verbatimLatitude" xlink:type="simple"><named-content content-type="geo-json" specific-use="{&#34;type&#34;:&#34;Point&#34;,&#34;coordinates&#34;:[-50.280000,-45.020000]}" id="NCID0EPHBG" xlink:type="simple">-45,02</named-content></named-content>
            </td><td rowspan="1" colspan="1">
              <named-content xmlns:xlink="http://www.w3.org/1999/xlink" content-type="dwc:verbatimLongitude" xlink:type="simple"><named-content content-type="geo-json" specific-use="{&#34;type&#34;:&#34;Point&#34;,&#34;coordinates&#34;:[-50.280000,-45.020000]}" id="NCID0E3HBG" xlink:type="simple">-50,28</named-content></named-content>
            </td><td rowspan="1" colspan="1"><named-content xmlns:xlink="http://www.w3.org/1999/xlink" content-type="dwc:institutional_code" xlink:type="simple">RMNH</named-content>.5004158</td><td rowspan="1" colspan="1">Dry, coated for SEM</td><td rowspan="1" colspan="1">3</td><td rowspan="1" colspan="1">330</td></tr><tr><td rowspan="1" colspan="1">Aari_AMT20_74_02 (paratype)</td><td rowspan="1" colspan="1">Juvenile</td><td rowspan="1" colspan="1">Fig. <xref ref-type="fig" rid="F5">5k</xref></td><td rowspan="1" colspan="1">
              <named-content xmlns:xlink="http://www.w3.org/1999/xlink" content-type="dwc:verbatimLatitude" xlink:type="simple"><named-content content-type="geo-json" specific-use="{&#34;type&#34;:&#34;Point&#34;,&#34;coordinates&#34;:[-50.280000,-45.020000]}" id="NCID0EDJBG" xlink:type="simple">-45,02</named-content></named-content>
            </td><td rowspan="1" colspan="1">
              <named-content xmlns:xlink="http://www.w3.org/1999/xlink" content-type="dwc:verbatimLongitude" xlink:type="simple"><named-content content-type="geo-json" specific-use="{&#34;type&#34;:&#34;Point&#34;,&#34;coordinates&#34;:[-50.280000,-45.020000]}" id="NCID0EQJBG" xlink:type="simple">-50,28</named-content></named-content>
            </td><td rowspan="1" colspan="1"><named-content xmlns:xlink="http://www.w3.org/1999/xlink" content-type="dwc:institutional_code" xlink:type="simple">RMNH</named-content>.5004159</td><td rowspan="1" colspan="1">Dry, coated for SEM</td><td rowspan="1" colspan="1">3½</td><td rowspan="1" colspan="1">480</td></tr><tr><td rowspan="1" colspan="1">Aari_AMT20_74_03 (paratype)</td><td rowspan="1" colspan="1">Juvenile</td><td rowspan="1" colspan="1">none</td><td rowspan="1" colspan="1">
              <named-content xmlns:xlink="http://www.w3.org/1999/xlink" content-type="dwc:verbatimLatitude" xlink:type="simple"><named-content content-type="geo-json" specific-use="{&#34;type&#34;:&#34;Point&#34;,&#34;coordinates&#34;:[-50.280000,-45.020000]}" id="NCID0ETKBG" xlink:type="simple">-45,02</named-content></named-content>
            </td><td rowspan="1" colspan="1">
              <named-content xmlns:xlink="http://www.w3.org/1999/xlink" content-type="dwc:verbatimLongitude" xlink:type="simple"><named-content content-type="geo-json" specific-use="{&#34;type&#34;:&#34;Point&#34;,&#34;coordinates&#34;:[-50.280000,-45.020000]}" id="NCID0EALBG" xlink:type="simple">-50,28</named-content></named-content>
            </td><td rowspan="1" colspan="1"><named-content xmlns:xlink="http://www.w3.org/1999/xlink" content-type="dwc:institutional_code" xlink:type="simple">RMNH</named-content>.5004160</td><td rowspan="1" colspan="1">Wet 96% ethanol</td><td rowspan="1" colspan="1">-</td><td rowspan="1" colspan="1">-</td></tr><tr><td rowspan="1" colspan="1">Aari_AMT20_74_04 (paratype)</td><td rowspan="1" colspan="1">Juvenile</td><td rowspan="1" colspan="1">none</td><td rowspan="1" colspan="1">
              <named-content xmlns:xlink="http://www.w3.org/1999/xlink" content-type="dwc:verbatimLatitude" xlink:type="simple"><named-content content-type="geo-json" specific-use="{&#34;type&#34;:&#34;Point&#34;,&#34;coordinates&#34;:[-50.280000,-45.020000]}" id="NCID0EDMBG" xlink:type="simple">-45,02</named-content></named-content>
            </td><td rowspan="1" colspan="1">
              <named-content xmlns:xlink="http://www.w3.org/1999/xlink" content-type="dwc:verbatimLongitude" xlink:type="simple"><named-content content-type="geo-json" specific-use="{&#34;type&#34;:&#34;Point&#34;,&#34;coordinates&#34;:[-50.280000,-45.020000]}" id="NCID0EQMBG" xlink:type="simple">-50,28</named-content></named-content>
            </td><td rowspan="1" colspan="1"><named-content xmlns:xlink="http://www.w3.org/1999/xlink" content-type="dwc:institutional_code" xlink:type="simple">RMNH</named-content>.5004161</td><td rowspan="1" colspan="1">Wet 96% ethanol</td><td rowspan="1" colspan="1">-</td><td rowspan="1" colspan="1">-</td></tr><tr><td rowspan="1" colspan="1">Aari_47S_01 (paratype)</td><td rowspan="1" colspan="1">Juvenile</td><td rowspan="1" colspan="1">Fig. <xref ref-type="fig" rid="F4">4g</xref></td><td rowspan="1" colspan="1">
              <named-content xmlns:xlink="http://www.w3.org/1999/xlink" content-type="dwc:verbatimLatitude" xlink:type="simple"><named-content content-type="geo-json" specific-use="{&#34;type&#34;:&#34;Point&#34;,&#34;coordinates&#34;:[141.000000,-47.000000]}" id="NCID0EXNBG" xlink:type="simple">-47,00</named-content></named-content>
            </td><td rowspan="1" colspan="1">
              <named-content xmlns:xlink="http://www.w3.org/1999/xlink" content-type="dwc:verbatimLongitude" xlink:type="simple"><named-content content-type="geo-json" specific-use="{&#34;type&#34;:&#34;Point&#34;,&#34;coordinates&#34;:[141.000000,-47.000000]}" id="NCID0EEOBG" xlink:type="simple">141,00</named-content></named-content>
            </td><td rowspan="1" colspan="1">NHMUK 20160080</td><td rowspan="1" colspan="1">Dry</td><td rowspan="1" colspan="1">3½</td><td rowspan="1" colspan="1">460</td></tr><tr><td rowspan="1" colspan="1">Aari_47S_02 (paratype)</td><td rowspan="1" colspan="1">Juvenile</td><td rowspan="1" colspan="1">Fig. <xref ref-type="fig" rid="F4">4h</xref></td><td rowspan="1" colspan="1">
              <named-content xmlns:xlink="http://www.w3.org/1999/xlink" content-type="dwc:verbatimLatitude" xlink:type="simple"><named-content content-type="geo-json" specific-use="{&#34;type&#34;:&#34;Point&#34;,&#34;coordinates&#34;:[141.000000,-47.000000]}" id="NCID0ELPBG" xlink:type="simple">-47,00</named-content></named-content>
            </td><td rowspan="1" colspan="1">
              <named-content xmlns:xlink="http://www.w3.org/1999/xlink" content-type="dwc:verbatimLongitude" xlink:type="simple"><named-content content-type="geo-json" specific-use="{&#34;type&#34;:&#34;Point&#34;,&#34;coordinates&#34;:[141.000000,-47.000000]}" id="NCID0EYPBG" xlink:type="simple">141,00</named-content></named-content>
            </td><td rowspan="1" colspan="1">NHMUK 20160081</td><td rowspan="1" colspan="1">Dry</td><td rowspan="1" colspan="1">3¾</td><td rowspan="1" colspan="1">543</td></tr></tbody></table></table-wrap></tp:treatment-sec><tp:treatment-sec sec-type="Paratypes" id="SECID0EJQBG"><title>Paratypes.</title><p>Figure <xref ref-type="fig" rid="F4">4a–i and k</xref>. See Table <xref ref-type="table" rid="T4">4</xref> for details.</p><fig id="F4" position="float" orientation="portrait"><label>Figure 4.</label><caption><p>SEM images of <italic><tp:taxon-name><tp:taxon-name-part taxon-name-part-type="genus">Atlanta</tp:taxon-name-part> <tp:taxon-name-part taxon-name-part-type="species">ariejansseni</tp:taxon-name-part></tp:taxon-name></italic>. Aari_AMT20_33_01 (<bold>a, c–d</bold>); Aari_AMT20_33_02 (<bold>b, e–f</bold>); Aari_47S_01 (<bold>g</bold>); Aari_47S_02 (<bold>h</bold>); Aari_AMT20_74_01 (<bold>i</bold>); Aari_AMT20_74_05 (<bold>j</bold>); Aari_AMT20_74_02 (<bold>k</bold>). Specimens g and h were imaged using low vacuum SEM and were not sputter coated.</p></caption><graphic xmlns:xlink="http://www.w3.org/1999/xlink" xlink:href="zookeys-604-013-g004.jpg" position="float" orientation="portrait" xlink:type="simple" id="oo_95275.jpg"/></fig><fig id="F5" position="float" orientation="portrait"><label>Figure 5.</label><caption><p>Stacking light microscopy images of <italic><tp:taxon-name><tp:taxon-name-part taxon-name-part-type="genus">Atlanta</tp:taxon-name-part> <tp:taxon-name-part taxon-name-part-type="species">ariejansseni</tp:taxon-name-part></tp:taxon-name></italic> showing variations in tissue colour. Aari_AMT24_29_01 (<bold>a, g</bold>); Aari _AMT24_27_01 (<bold>b, h</bold>); Aari_AMT24_26_01 (<bold>c</bold>); Aari_AMT24_26_02 (<bold>d</bold>); Aari_AMT24_27_04 (<bold>e</bold>); Aari_AMT24_27_04 (<bold>f</bold>); Aari_AMT24_28_01 (<bold>i</bold>); Aari_AMT24_28_01 (<bold>j–l</bold>); Radula of Aari_AMT20_33_03 (<bold>m–n</bold>).</p></caption><graphic xmlns:xlink="http://www.w3.org/1999/xlink" xlink:href="zookeys-604-013-g005.jpg" position="float" orientation="portrait" xlink:type="simple" id="oo_95276.jpg"/></fig></tp:treatment-sec><tp:treatment-sec sec-type="material" id="SECID0EFTBG"><title>Additional material.</title><p>See Table <xref ref-type="table" rid="T1">1</xref>.</p></tp:treatment-sec><tp:treatment-sec sec-type="diagnosis" id="SECID0EPTBG"><title>Diagnosis.</title><p>
              <italic><tp:taxon-name><tp:taxon-name-part taxon-name-part-type="genus">Atlanta</tp:taxon-name-part></tp:taxon-name></italic> species with a spire of 3 ¼ to 3 ½ whorls. The spire is moderately high, rounded and with deep sutures and covered in small, low projections approximately arranged in lines.</p></tp:treatment-sec><tp:treatment-sec sec-type="description" id="SECID0E3TBG"><title>Description.</title><p>Shell small and transparent, with adult shells ranging from 2012 to 3059 μm in diameter excluding the keel and 2237 to 3370 μm including the keel in examined material. The shell inflates at 3 ¼ to 3 ½ whorls and has a total of 4 ½ to 4 ¾ whorls. The keel begins at 3 ¾ whorls and inserts between the final whorl and the spire for around ¼ whorl. The keel is tall and gradually truncated with a yellow-brown keel base. The keel often has a slightly undulating shape. The soft tissue varies greatly in colour among individuals from mottled white to orange-pink and dark grey (Fig. <xref ref-type="fig" rid="F5">5</xref>). Some specimens were observed to have a pearlescent lustre to the shell surface.</p><p>The spire is moderately high, well-visible in apertural view, with deep sutures, giving the whorls a rounded appearance (Fig. <xref ref-type="fig" rid="F6">6</xref>). The spire surface is ornamented with numer<!--PageBreak--><!--PageBreak--><!--PageBreak--><!--PageBreak-->ous low projections in the form of punctae roughly arranged in 9–12 spiral rows over the surface of whorls 2–4 (Fig. <xref ref-type="fig" rid="F4">4</xref>). These low projections can vary in their spatial coverage, from closely spaced to sparse (Fig. <xref ref-type="fig" rid="F4">4g–h</xref>). This gives the spire a rough appearance under a light microscope. The projections are clearly visible using SEM (Fig. <xref ref-type="fig" rid="F4">4</xref>). No other species of atlantid has been found with this type of micro-ornamentation in the inner spire. Juvenile specimens have approximately six fine lines of small projections running around the side of the shell, although these are not always obvious under light microscopy. Around the base of the juvenile shell the projections can become so closely positioned that they become irregular, frequently interrupted spiral lines in some specimens (Fig. <xref ref-type="fig" rid="F4">4j</xref>)</p><fig id="F6" position="float" orientation="portrait"><label>Figure 6.</label><caption><p>X-ray tomography of <italic><tp:taxon-name><tp:taxon-name-part taxon-name-part-type="genus">Atlanta</tp:taxon-name-part> <tp:taxon-name-part taxon-name-part-type="species">ariejansseni</tp:taxon-name-part></tp:taxon-name></italic> specimen Aari_AMT20_33_03.</p></caption><graphic xmlns:xlink="http://www.w3.org/1999/xlink" xlink:href="zookeys-604-013-g006.jpg" position="float" orientation="portrait" xlink:type="simple" id="oo_95277.jpg"/></fig><!--PageBreak--><p>The operculum is type c, the radula is type I (Fig. <xref ref-type="fig" rid="F5">5m–n</xref>) and the eyes are of type a (<xref ref-type="bibr" rid="B21">Seapy et al. 2003</xref>), with no transverse slit (Fig. <xref ref-type="fig" rid="F5">5h and l</xref>).</p></tp:treatment-sec><tp:treatment-sec sec-type="discussion" id="SECID0EHWBG"><title>Discussion.</title><p>The rounded spire, number whorls, opercular, radula and eye type all suggest that <italic><tp:taxon-name><tp:taxon-name-part taxon-name-part-type="genus">Atlanta</tp:taxon-name-part> <tp:taxon-name-part taxon-name-part-type="species">ariejansseni</tp:taxon-name-part></tp:taxon-name></italic> belongs within the <italic><tp:taxon-name><tp:taxon-name-part taxon-name-part-type="genus">Atlanta</tp:taxon-name-part> <tp:taxon-name-part taxon-name-part-type="species">inflata</tp:taxon-name-part></tp:taxon-name></italic> group of <xref ref-type="bibr" rid="B18">Richter and Seapy (1999)</xref>. The most morphologically similar species are <italic><tp:taxon-name><tp:taxon-name-part taxon-name-part-type="genus">Atlanta</tp:taxon-name-part> <tp:taxon-name-part taxon-name-part-type="species">californiensis</tp:taxon-name-part></tp:taxon-name></italic> and <italic><tp:taxon-name><tp:taxon-name-part taxon-name-part-type="genus">Atlanta</tp:taxon-name-part> <tp:taxon-name-part taxon-name-part-type="species">selvagensis</tp:taxon-name-part></tp:taxon-name>. <tp:taxon-name><tp:taxon-name-part taxon-name-part-type="genus">Atlanta</tp:taxon-name-part> <tp:taxon-name-part taxon-name-part-type="species">californiensis</tp:taxon-name-part></tp:taxon-name></italic> has the same number of whorls in the spire and the same overall adult shape as <italic><tp:taxon-name><tp:taxon-name-part taxon-name-part-type="genus">Atlanta</tp:taxon-name-part> <tp:taxon-name-part taxon-name-part-type="species">ariejansseni</tp:taxon-name-part></tp:taxon-name></italic>, but it does not have any shell ornamentation. <italic><tp:taxon-name><tp:taxon-name-part taxon-name-part-type="genus">Atlanta</tp:taxon-name-part> <tp:taxon-name-part taxon-name-part-type="species">californiensis</tp:taxon-name-part></tp:taxon-name></italic> also has much shallower spire sutures than <italic><tp:taxon-name><tp:taxon-name-part taxon-name-part-type="genus">Atlanta</tp:taxon-name-part> <tp:taxon-name-part taxon-name-part-type="species">ariejansseni</tp:taxon-name-part></tp:taxon-name></italic>. <italic><tp:taxon-name><tp:taxon-name-part taxon-name-part-type="genus">Atlanta</tp:taxon-name-part> <tp:taxon-name-part taxon-name-part-type="species">selvagensis</tp:taxon-name-part></tp:taxon-name></italic> is a slightly smaller species that does show shell ornamentation of the spire in the form of spiral lines that are frequently interrupted and highly variable; however, the ornamentation of <italic><tp:taxon-name><tp:taxon-name-part taxon-name-part-type="genus">Atlanta</tp:taxon-name-part> <tp:taxon-name-part taxon-name-part-type="species">ariejansseni</tp:taxon-name-part></tp:taxon-name></italic> can clearly be distinguished from that of <italic><tp:taxon-name><tp:taxon-name-part taxon-name-part-type="genus">Atlanta</tp:taxon-name-part> <tp:taxon-name-part taxon-name-part-type="species">selvagensis</tp:taxon-name-part></tp:taxon-name></italic>. Molecular results presented here also confirm that the two species are closely related, but separated by a <abbrev xmlns:xlink="http://www.w3.org/1999/xlink" xlink:title="Kimura-2-parameter" id="ABBRID0E5ZBG" xlink:type="simple">K2P</abbrev> genetic distance of 0.14. No molecular data is available for <italic><tp:taxon-name><tp:taxon-name-part taxon-name-part-type="genus">Atlanta</tp:taxon-name-part> <tp:taxon-name-part taxon-name-part-type="species">californiensis</tp:taxon-name-part></tp:taxon-name></italic>.</p><p>Previous publications have identified <italic><tp:taxon-name><tp:taxon-name-part taxon-name-part-type="genus">Atlanta</tp:taxon-name-part> <tp:taxon-name-part taxon-name-part-type="species">ariejansseni</tp:taxon-name-part></tp:taxon-name></italic> as <italic><tp:taxon-name><tp:taxon-name-part taxon-name-part-type="genus">Atlanta</tp:taxon-name-part> <tp:taxon-name-part taxon-name-part-type="species">gaudichaudi</tp:taxon-name-part></tp:taxon-name></italic> (<xref ref-type="bibr" rid="B10">Howard et al. 2011</xref>) and <italic><tp:taxon-name><tp:taxon-name-part taxon-name-part-type="genus">Atlanta</tp:taxon-name-part> <tp:taxon-name-part taxon-name-part-type="species">helicinoidea</tp:taxon-name-part></tp:taxon-name></italic> (<xref ref-type="bibr" rid="B17">Pilkington 1970</xref>). However, these two species are also morphologically different from <italic><tp:taxon-name><tp:taxon-name-part taxon-name-part-type="genus">Atlanta</tp:taxon-name-part> <tp:taxon-name-part taxon-name-part-type="species">ariejansseni</tp:taxon-name-part></tp:taxon-name></italic>. Although <italic><tp:taxon-name><tp:taxon-name-part taxon-name-part-type="genus">Atlanta</tp:taxon-name-part> <tp:taxon-name-part taxon-name-part-type="species">helicinoidea</tp:taxon-name-part></tp:taxon-name></italic> belongs to the <italic><tp:taxon-name><tp:taxon-name-part taxon-name-part-type="genus">Atlanta</tp:taxon-name-part> <tp:taxon-name-part taxon-name-part-type="species">inflata</tp:taxon-name-part></tp:taxon-name></italic> group, the spire has an extra whorl and the ornamentation is much coarser than that of <italic><tp:taxon-name><tp:taxon-name-part taxon-name-part-type="genus">Atlanta</tp:taxon-name-part> <tp:taxon-name-part taxon-name-part-type="species">ariejansseni</tp:taxon-name-part></tp:taxon-name></italic>. <italic><tp:taxon-name><tp:taxon-name-part taxon-name-part-type="genus">Atlanta</tp:taxon-name-part> <tp:taxon-name-part taxon-name-part-type="species">gaudichaudi</tp:taxon-name-part></tp:taxon-name></italic> is described as having no shell ornamentation, although some authors show this species with a single spiral line on the spire (<xref ref-type="bibr" rid="B21">Seapy et al. 2003</xref>). However, <italic><tp:taxon-name><tp:taxon-name-part taxon-name-part-type="genus">Atlanta</tp:taxon-name-part> <tp:taxon-name-part taxon-name-part-type="species">gaudichaudi</tp:taxon-name-part></tp:taxon-name></italic> does not have the low projections that are found on the spire of <italic><tp:taxon-name><tp:taxon-name-part taxon-name-part-type="genus">Atlanta</tp:taxon-name-part> <tp:taxon-name-part taxon-name-part-type="species">ariejansseni</tp:taxon-name-part></tp:taxon-name></italic>. DNA barcoding also shows that these two species are not closely related, with an average <abbrev xmlns:xlink="http://www.w3.org/1999/xlink" xlink:title="Kimura-2-parameter" id="ABBRID0E44BG" xlink:type="simple">K2P</abbrev> genetic distance of 0.25.</p></tp:treatment-sec><tp:treatment-sec sec-type="distribution" id="SECID0EA5BG"><title>Distribution.</title><p>All specimens were found between 37°S and 48°S latitude, in a narrow circumtropical band located in the Southern Subtropical Convergence Zone. Specimens were collected from the epipelagic layer (upper 372 m) using oblique plankton tows in the Atlantic and Pacific oceans. For a summary of biogeography and sampling information, see Fig. <xref ref-type="fig" rid="F1">1</xref> and Table <xref ref-type="table" rid="T1">1</xref>.</p></tp:treatment-sec><tp:treatment-sec sec-type="etymology" id="SECID0EO5BG"><title>Etymology.</title><p>Named after Arie Janssen, Naturalis Biodiversity Center, Netherlands, in recognition of his commitment and longstanding contributions to holoplanktonic gastropod research.</p></tp:treatment-sec><tp:treatment-sec><!--Section generated to contain objects referenced in tp:taxon-treatment.--><table-wrap id="T1" position="float" orientation="portrait"><label>Table 1.</label><caption><p>Details of all known specimens of <italic><tp:taxon-name><tp:taxon-name-part taxon-name-part-type="genus">Atlanta</tp:taxon-name-part> <tp:taxon-name-part taxon-name-part-type="species">ariejansseni</tp:taxon-name-part></tp:taxon-name></italic>, including sampling information.</p></caption><table id="TID0EIAAG" rules="all"><tbody><tr><th rowspan="2" colspan="1">Ocean</th><th rowspan="2" colspan="1">Cruise or project</th><th rowspan="2" colspan="1">Station</th><th rowspan="2" colspan="1">Latitude</th><th rowspan="2" colspan="1">Longitude</th><th rowspan="2" colspan="1">Sampling depth</th><th rowspan="2" colspan="1">Sampling time (local)</th><th rowspan="2" colspan="1">SST (°C)</th><th rowspan="2" colspan="1">Bottom depth (m)</th><th rowspan="2" colspan="1">Type of material</th><th rowspan="1" colspan="2">No. specimens</th><th rowspan="2" colspan="1">Notes on specimen use and storage</th><th rowspan="2" colspan="1">Institute or reference</th></tr><tr><th rowspan="1" colspan="1">Adult</th><th rowspan="1" colspan="1">Juvenile</th></tr><tr><td rowspan="6" colspan="1">Atlantic</td><td rowspan="2" colspan="1">AMT20</td><td rowspan="1" colspan="1">33</td><td rowspan="1" colspan="1">
              <named-content xmlns:xlink="http://www.w3.org/1999/xlink" content-type="dwc:verbatimLatitude" xlink:type="simple"><named-content content-type="geo-json" specific-use="{&#34;type&#34;:&#34;Point&#34;,&#34;coordinates&#34;:[-48.950000,-44.200000]}" id="NCID0EBIAC" xlink:type="simple">-44,20</named-content></named-content>
            </td><td rowspan="1" colspan="1">
              <named-content xmlns:xlink="http://www.w3.org/1999/xlink" content-type="dwc:verbatimLongitude" xlink:type="simple"><named-content content-type="geo-json" specific-use="{&#34;type&#34;:&#34;Point&#34;,&#34;coordinates&#34;:[-48.950000,-44.200000]}" id="NCID0EOIAC" xlink:type="simple">-48,95</named-content></named-content>
            </td><td rowspan="1" colspan="1">200</td><td rowspan="1" colspan="1">04:25–05:32</td><td rowspan="1" colspan="1">-</td><td rowspan="1" colspan="1">5223</td><td rowspan="7" colspan="1">Plankton haul specimens in ethanol.</td><td rowspan="1" colspan="1">3</td><td rowspan="1" colspan="1">0</td><td rowspan="1" colspan="1">2 paratypes coated for SEM. 1 specimen destroyed for radula extraction.</td><td rowspan="2" colspan="1">Plymouth Marine Laboratory</td></tr><tr><td rowspan="1" colspan="1">74</td><td rowspan="1" colspan="1">
              <named-content xmlns:xlink="http://www.w3.org/1999/xlink" content-type="dwc:verbatimLatitude" xlink:type="simple"><named-content content-type="geo-json" specific-use="{&#34;type&#34;:&#34;Point&#34;,&#34;coordinates&#34;:[-50.280000,-45.020000]}" id="NCID0E1JAC" xlink:type="simple">-45,02</named-content></named-content>
            </td><td rowspan="1" colspan="1">
              <named-content xmlns:xlink="http://www.w3.org/1999/xlink" content-type="dwc:verbatimLongitude" xlink:type="simple"><named-content content-type="geo-json" specific-use="{&#34;type&#34;:&#34;Point&#34;,&#34;coordinates&#34;:[-50.280000,-45.020000]}" id="NCID0EHKAC" xlink:type="simple">-50,28</named-content></named-content>
            </td><td rowspan="1" colspan="1">-</td><td rowspan="1" colspan="1">13:09–14:03</td><td rowspan="1" colspan="1">-</td><td rowspan="1" colspan="1">5695</td><td rowspan="1" colspan="1">0</td><td rowspan="1" colspan="1">10</td><td rowspan="1" colspan="1">4 paratypes, 2 coated for SEM, 2 in 96% ethanol. 6 specimens in 96% ethanol.</td></tr><tr><td rowspan="4" colspan="1">AMT24</td><td rowspan="1" colspan="1">26</td><td rowspan="1" colspan="1">
              <named-content xmlns:xlink="http://www.w3.org/1999/xlink" content-type="dwc:verbatimLatitude" xlink:type="simple"><named-content content-type="geo-json" specific-use="{&#34;type&#34;:&#34;Point&#34;,&#34;coordinates&#34;:[-28.740000,-37.890000]}" id="NCID0EQLAC" xlink:type="simple">-37,89</named-content></named-content>
            </td><td rowspan="1" colspan="1">
              <named-content xmlns:xlink="http://www.w3.org/1999/xlink" content-type="dwc:verbatimLongitude" xlink:type="simple"><named-content content-type="geo-json" specific-use="{&#34;type&#34;:&#34;Point&#34;,&#34;coordinates&#34;:[-28.740000,-37.890000]}" id="NCID0E4LAC" xlink:type="simple">-28,74</named-content></named-content>
            </td><td rowspan="1" colspan="1">372</td><td rowspan="1" colspan="1">03:04–03:54</td><td rowspan="1" colspan="1">13,68</td><td rowspan="1" colspan="1">3622</td><td rowspan="1" colspan="1">1</td><td rowspan="1" colspan="1">2</td><td rowspan="1" colspan="1">2 specimens DNA barcoded (juvenile, destroyed). 1 remaining in 96% ethanol.</td><td rowspan="5" colspan="1">Naturalis Biodiversity Center</td></tr><tr><td rowspan="1" colspan="1">27</td><td rowspan="1" colspan="1">
              <named-content xmlns:xlink="http://www.w3.org/1999/xlink" content-type="dwc:verbatimLatitude" xlink:type="simple"><named-content content-type="geo-json" specific-use="{&#34;type&#34;:&#34;Point&#34;,&#34;coordinates&#34;:[-30.910000,-40.120000]}" id="NCID0EGNAC" xlink:type="simple">-40,12</named-content></named-content>
            </td><td rowspan="1" colspan="1">
              <named-content xmlns:xlink="http://www.w3.org/1999/xlink" content-type="dwc:verbatimLongitude" xlink:type="simple"><named-content content-type="geo-json" specific-use="{&#34;type&#34;:&#34;Point&#34;,&#34;coordinates&#34;:[-30.910000,-40.120000]}" id="NCID0ETNAC" xlink:type="simple">-30,91</named-content></named-content>
            </td><td rowspan="1" colspan="1">216</td><td rowspan="1" colspan="1">03:03–03:52</td><td rowspan="1" colspan="1">13,89</td><td rowspan="1" colspan="1">4491</td><td rowspan="1" colspan="1">8</td><td rowspan="1" colspan="1">13</td><td rowspan="1" colspan="1">5 specimens DNA barcoded (3 adult, 2 juvenile, destroyed). Remaining specimens in 96% ethanol.</td></tr><tr><td rowspan="1" colspan="1">28</td><td rowspan="1" colspan="1">
              <named-content xmlns:xlink="http://www.w3.org/1999/xlink" content-type="dwc:verbatimLatitude" xlink:type="simple"><named-content content-type="geo-json" specific-use="{&#34;type&#34;:&#34;Point&#34;,&#34;coordinates&#34;:[-33.860000,-41.480000]}" id="NCID0EZOAC" xlink:type="simple">-41,48</named-content></named-content>
            </td><td rowspan="1" colspan="1">
              <named-content xmlns:xlink="http://www.w3.org/1999/xlink" content-type="dwc:verbatimLongitude" xlink:type="simple"><named-content content-type="geo-json" specific-use="{&#34;type&#34;:&#34;Point&#34;,&#34;coordinates&#34;:[-33.860000,-41.480000]}" id="NCID0EGPAC" xlink:type="simple">-33,86</named-content></named-content>
            </td><td rowspan="1" colspan="1">228</td><td rowspan="1" colspan="1">02:59–03:48</td><td rowspan="1" colspan="1">11,5</td><td rowspan="1" colspan="1">4943</td><td rowspan="1" colspan="1">8</td><td rowspan="1" colspan="1">69</td><td rowspan="1" colspan="1">1 holotype in 96% ethanol (adult). 1 specimen DNA barcoded (adult, destroyed). Remaining specimens in 96% ethanol.</td></tr><tr><td rowspan="1" colspan="1">29</td><td rowspan="1" colspan="1">
              <named-content xmlns:xlink="http://www.w3.org/1999/xlink" content-type="dwc:verbatimLatitude" xlink:type="simple"><named-content content-type="geo-json" specific-use="{&#34;type&#34;:&#34;Point&#34;,&#34;coordinates&#34;:[-37.140000,-43.020000]}" id="NCID0ENAAE" xlink:type="simple">-43,02</named-content></named-content>
            </td><td rowspan="1" colspan="1">
              <named-content xmlns:xlink="http://www.w3.org/1999/xlink" content-type="dwc:verbatimLongitude" xlink:type="simple"><named-content content-type="geo-json" specific-use="{&#34;type&#34;:&#34;Point&#34;,&#34;coordinates&#34;:[-37.140000,-43.020000]}" id="NCID0E1AAE" xlink:type="simple">-37,14</named-content></named-content>
            </td><td rowspan="1" colspan="1">253</td><td rowspan="1" colspan="1">03:00–03:49</td><td rowspan="1" colspan="1">11,5</td><td rowspan="1" colspan="1">5219</td><td rowspan="1" colspan="1">13</td><td rowspan="1" colspan="1">35</td><td rowspan="1" colspan="1">7 specimens DNA barcoded (4 adult, 3 juvenile, destroyed). Remaining specimens in 96% ethanol.</td></tr><tr><td rowspan="2" colspan="1">Pacific</td><td rowspan="1" colspan="1">DRFT</td><td rowspan="1" colspan="1">14</td><td rowspan="1" colspan="1">
              <named-content xmlns:xlink="http://www.w3.org/1999/xlink" content-type="dwc:verbatimLatitude" xlink:type="simple"><named-content content-type="geo-json" specific-use="{&#34;type&#34;:&#34;Point&#34;,&#34;coordinates&#34;:[-161.140000,-38.320000]}" id="NCID0EGCAE" xlink:type="simple">-38,32</named-content></named-content>
            </td><td rowspan="1" colspan="1">
              <named-content xmlns:xlink="http://www.w3.org/1999/xlink" content-type="dwc:verbatimLongitude" xlink:type="simple"><named-content content-type="geo-json" specific-use="{&#34;type&#34;:&#34;Point&#34;,&#34;coordinates&#34;:[-161.140000,-38.320000]}" id="NCID0ETCAE" xlink:type="simple">-161,14</named-content></named-content>
            </td><td rowspan="1" colspan="1">-</td><td rowspan="1" colspan="1">-</td><td rowspan="1" colspan="1">-</td><td rowspan="1" colspan="1">-</td><td rowspan="1" colspan="1">1</td><td rowspan="1" colspan="1">1</td><td rowspan="1" colspan="1">2 specimens DNA barcoded (destroyed).</td></tr><tr><td rowspan="1" colspan="1">n/a</td><td rowspan="1" colspan="1">Taiaroa Head</td><td rowspan="1" colspan="1">
              <named-content xmlns:xlink="http://www.w3.org/1999/xlink" content-type="dwc:verbatimLatitude" xlink:type="simple"><named-content content-type="geo-json" specific-use="{&#34;type&#34;:&#34;Point&#34;,&#34;coordinates&#34;:[170.890000,-45.770000]}" id="NCID0E3DAE" xlink:type="simple">-45,77</named-content></named-content>
            </td><td rowspan="1" colspan="1">
              <named-content xmlns:xlink="http://www.w3.org/1999/xlink" content-type="dwc:verbatimLongitude" xlink:type="simple"><named-content content-type="geo-json" specific-use="{&#34;type&#34;:&#34;Point&#34;,&#34;coordinates&#34;:[170.890000,-45.770000]}" id="NCID0EJEAE" xlink:type="simple">170,89</named-content></named-content>
            </td><td rowspan="1" colspan="1">-</td><td rowspan="1" colspan="1">-</td><td rowspan="1" colspan="1">-</td><td rowspan="1" colspan="1">-</td><td rowspan="5" colspan="1">Plankton hauls, published data</td><td rowspan="1" colspan="2">Abundant</td><td rowspan="5" colspan="1">n/a</td><td rowspan="1" colspan="1">
                <xref ref-type="bibr" rid="B17">Pilkington (1970)</xref>
              </td></tr><tr><td rowspan="5" colspan="1">Indo-Pacific</td><td rowspan="5" colspan="1">
                <abbrev xmlns:xlink="http://www.w3.org/1999/xlink" xlink:title="Sub-Antarctic Zone" id="ABBRID0ESFAE" xlink:type="simple">SAZ</abbrev>-Sense</td><td rowspan="1" colspan="1">47°S</td><td rowspan="1" colspan="1">
              <named-content xmlns:xlink="http://www.w3.org/1999/xlink" content-type="dwc:verbatimLatitude" xlink:type="simple"><named-content content-type="geo-json" specific-use="{&#34;type&#34;:&#34;Point&#34;,&#34;coordinates&#34;:[141.000000,-47.000000]}" id="NCID0EAGAE" xlink:type="simple">-47,00</named-content></named-content>
            </td><td rowspan="1" colspan="1">
              <named-content xmlns:xlink="http://www.w3.org/1999/xlink" content-type="dwc:verbatimLongitude" xlink:type="simple"><named-content content-type="geo-json" specific-use="{&#34;type&#34;:&#34;Point&#34;,&#34;coordinates&#34;:[141.000000,-47.000000]}" id="NCID0ENGAE" xlink:type="simple">141,00</named-content></named-content>
            </td><td rowspan="1" colspan="1">-</td><td rowspan="1" colspan="1">-</td><td rowspan="1" colspan="1">-</td><td rowspan="1" colspan="1">-</td><td rowspan="1" colspan="2">1</td><td rowspan="4" colspan="1">
                <xref ref-type="bibr" rid="B10">Howard et al. 2011</xref>
              </td></tr><tr><td rowspan="1" colspan="1">TS-2</td><td rowspan="1" colspan="1">
              <named-content xmlns:xlink="http://www.w3.org/1999/xlink" content-type="dwc:verbatimLatitude" xlink:type="simple"><named-content content-type="geo-json" specific-use="{&#34;type&#34;:&#34;Point&#34;,&#34;coordinates&#34;:[142.980000,-44.880000]}" id="NCID0EVHAE" xlink:type="simple">-44,88</named-content></named-content>
            </td><td rowspan="1" colspan="1">
              <named-content xmlns:xlink="http://www.w3.org/1999/xlink" content-type="dwc:verbatimLongitude" xlink:type="simple"><named-content content-type="geo-json" specific-use="{&#34;type&#34;:&#34;Point&#34;,&#34;coordinates&#34;:[142.980000,-44.880000]}" id="NCID0ECIAE" xlink:type="simple">142,98</named-content></named-content>
            </td><td rowspan="1" colspan="1">20</td><td rowspan="1" colspan="1">1:12</td><td rowspan="1" colspan="1">-</td><td rowspan="1" colspan="1">-</td><td rowspan="1" colspan="2">4</td></tr><tr><td rowspan="1" colspan="1">PS-1 V. haul</td><td rowspan="1" colspan="1">
              <named-content xmlns:xlink="http://www.w3.org/1999/xlink" content-type="dwc:verbatimLatitude" xlink:type="simple"><named-content content-type="geo-json" specific-use="{&#34;type&#34;:&#34;Point&#34;,&#34;coordinates&#34;:[140.530000,-46.420000]}" id="NCID0ECJAE" xlink:type="simple">-46,42</named-content></named-content>
            </td><td rowspan="1" colspan="1">
              <named-content xmlns:xlink="http://www.w3.org/1999/xlink" content-type="dwc:verbatimLongitude" xlink:type="simple"><named-content content-type="geo-json" specific-use="{&#34;type&#34;:&#34;Point&#34;,&#34;coordinates&#34;:[140.530000,-46.420000]}" id="NCID0EPJAE" xlink:type="simple">140,53</named-content></named-content>
            </td><td rowspan="1" colspan="1">20</td><td rowspan="1" colspan="1">13:55–10:25</td><td rowspan="1" colspan="1">-</td><td rowspan="1" colspan="1">-</td><td rowspan="1" colspan="2">7</td></tr><tr><td rowspan="1" colspan="1">PS-1 RMT 1</td><td rowspan="1" colspan="1">
              <named-content xmlns:xlink="http://www.w3.org/1999/xlink" content-type="dwc:verbatimLatitude" xlink:type="simple"><named-content content-type="geo-json" specific-use="{&#34;type&#34;:&#34;Point&#34;,&#34;coordinates&#34;:[140.370000,-46.470000]}" id="NCID0EPKAE" xlink:type="simple">-46,47</named-content></named-content>
            </td><td rowspan="1" colspan="1">
              <named-content xmlns:xlink="http://www.w3.org/1999/xlink" content-type="dwc:verbatimLongitude" xlink:type="simple"><named-content content-type="geo-json" specific-use="{&#34;type&#34;:&#34;Point&#34;,&#34;coordinates&#34;:[140.370000,-46.470000]}" id="NCID0E3KAE" xlink:type="simple">140,37</named-content></named-content>
            </td><td rowspan="1" colspan="1">30-70</td><td rowspan="1" colspan="1">18:37–19.11</td><td rowspan="1" colspan="1">-</td><td rowspan="1" colspan="1">-</td><td rowspan="1" colspan="2">2</td></tr><tr><td rowspan="1" colspan="1">47°S</td><td rowspan="1" colspan="1">
              <named-content xmlns:xlink="http://www.w3.org/1999/xlink" content-type="dwc:verbatimLatitude" xlink:type="simple"><named-content content-type="geo-json" specific-use="{&#34;type&#34;:&#34;Point&#34;,&#34;coordinates&#34;:[142.070000,-47.760000]}" id="NCID0E3LAE" xlink:type="simple">-47,76</named-content></named-content>
            </td><td rowspan="1" colspan="1">
              <named-content xmlns:xlink="http://www.w3.org/1999/xlink" content-type="dwc:verbatimLongitude" xlink:type="simple"><named-content content-type="geo-json" specific-use="{&#34;type&#34;:&#34;Point&#34;,&#34;coordinates&#34;:[142.070000,-47.760000]}" id="NCID0EJMAE" xlink:type="simple">142,07</named-content></named-content>
            </td><td rowspan="1" colspan="1">-</td><td rowspan="1" colspan="1">-</td><td rowspan="1" colspan="1">-</td><td rowspan="1" colspan="1">-</td><td rowspan="1" colspan="1">Dry shells, sediment trap</td><td rowspan="1" colspan="1">2</td><td rowspan="1" colspan="1">16</td><td rowspan="1" colspan="1">2 paratypes (J). All specimens dry.</td><td rowspan="1" colspan="1">
                <xref ref-type="bibr" rid="B2">Bray et al. 2000</xref>
              </td></tr></tbody></table></table-wrap><fig id="F1" position="float" orientation="portrait"><label>Figure 1.</label><caption><p>The biogeography of <italic><tp:taxon-name><tp:taxon-name-part taxon-name-part-type="genus">Atlanta</tp:taxon-name-part> <tp:taxon-name-part taxon-name-part-type="species">ariejansseni</tp:taxon-name-part></tp:taxon-name></italic> based on known specimens. Dashed lines show the latitudinal limits of distribution at 37°S and 48°S.</p></caption><graphic xmlns:xlink="http://www.w3.org/1999/xlink" xlink:href="zookeys-604-013-g001_1.jpg" position="float" orientation="portrait" xlink:type="simple" id="oo_95272.jpg"/></fig></tp:treatment-sec><ref-list><ref id="B17"><mixed-citation xmlns:xlink="http://www.w3.org/1999/xlink" xlink:type="simple">
          <person-group><name name-style="western"><surname>Pilkington</surname><given-names>MC</given-names></name></person-group> (<year>1970</year>) <article-title>Young stages and metamorphosis in an atlantid heteropod occurring off south-eastern New Zealand.</article-title> <source>Proceedings of the Malacological Society of London</source> <volume>39</volume>: <fpage>117</fpage>–<lpage>124</lpage>.</mixed-citation></ref><ref id="B10"><mixed-citation xmlns:xlink="http://www.w3.org/1999/xlink" xlink:type="simple">
          <person-group><name name-style="western"><surname>Howard</surname><given-names>WR</given-names></name><name name-style="western"><surname>Roberts</surname><given-names>D</given-names></name><name name-style="western"><surname>Moy</surname><given-names>AD</given-names></name><name name-style="western"><surname>Lindsay</surname><given-names>MCM</given-names></name><name name-style="western"><surname>Hopcroft</surname><given-names>RR</given-names></name><name name-style="western"><surname>Trull</surname><given-names>TW</given-names></name><name name-style="western"><surname>Bray</surname><given-names>SG</given-names></name></person-group> (<year>2011</year>) <article-title>Distribution, abundance and seasonal flux of pteropods in the Sub-Antarctic Zone.</article-title> <source>Deep-Sea Research II</source> <volume>58</volume>: <fpage>2293</fpage>–<lpage>2300</lpage>. doi: <ext-link xlink:type="simple" ext-link-type="doi" xlink:href="10.1016/j.dsr2.2011.05.031">10.1016/j.dsr2.2011.05.031</ext-link></mixed-citation></ref><ref id="B2"><mixed-citation xmlns:xlink="http://www.w3.org/1999/xlink" xlink:type="simple">
          <person-group><name name-style="western"><surname>Bray</surname><given-names>S</given-names></name><name name-style="western"><surname>Trull</surname><given-names>T</given-names></name><name name-style="western"><surname>Manganini</surname><given-names>S</given-names></name></person-group> (<year>2000</year>) <source>SAZ project moored sediment traps: Results of the 1997–1998 deployments. Cooperative Research Centre for Antarctica and the Southern Ocean, Report No. 15.</source> <publisher-name>Hobart</publisher-name>, <publisher-loc>Tasmania</publisher-loc>, <size units="page">128 pp</size>.</mixed-citation></ref><ref id="B21"><mixed-citation xmlns:xlink="http://www.w3.org/1999/xlink" xlink:type="simple">
          <person-group><name name-style="western"><surname>Seapy</surname><given-names>RR</given-names></name><name name-style="western"><surname>Lalli</surname><given-names>CM</given-names></name><name name-style="western"><surname>Wells</surname><given-names>FE</given-names></name></person-group> (<year>2003</year>) <article-title><tp:taxon-name><tp:taxon-name-part taxon-name-part-type="superfamily">Heteropoda</tp:taxon-name-part></tp:taxon-name> from Western Australian Waters.</article-title> In: <person-group><name name-style="western"><surname>Wells</surname><given-names>FE</given-names></name><name name-style="western"><surname>Walker</surname><given-names>DI</given-names></name><name name-style="western"><surname>Jones</surname><given-names>DS</given-names></name></person-group> (<role>Eds</role>) <source>The marine flora and fauna of Dampier, Western Australia</source>. <publisher-name>Western Australia Museum</publisher-name>, <publisher-loc>Perth</publisher-loc>, <fpage>513</fpage>–<lpage>546</lpage>.</mixed-citation></ref><ref id="B18"><mixed-citation xmlns:xlink="http://www.w3.org/1999/xlink" xlink:type="simple">
          <person-group><name name-style="western"><surname>Richter</surname><given-names>G</given-names></name><name name-style="western"><surname>Seapy</surname><given-names>RR</given-names></name></person-group> (<year>1999</year>) <article-title><tp:taxon-name><tp:taxon-name-part taxon-name-part-type="superfamily">Heteropoda</tp:taxon-name-part></tp:taxon-name>.</article-title> In: <person-group><name name-style="western"><surname>Boltovskoy</surname><given-names>D</given-names></name></person-group> (<role>Ed.</role>) <source>South Atlantic zooplankton</source>, <volume>1</volume>. <publisher-name>Backhuys</publisher-name>, <publisher-loc>Leiden</publisher-loc>, <fpage>621</fpage>–<lpage>647</lpage>.</mixed-citation></ref></ref-list></tp:taxon-treatment>
